# Supplementary material for: Influence of Job Insecurity on Musculoskeletal Disorders: A Mediation Model with Nursing Aides
Source: Int J Environ Res Public Health. 2023 Jan 15;20(2):1586. doi: 10.3390/ijerph20021586 (PMC9865540; doi:10.3390/ijerph20021586)
Supplement: Supplementary file 1 [file ijerph-20-01586-s001.zip]

Archive with 1 entries (1 files):
- ijerph-2158246-supplementary.pdf
